# Supplementary material for: Ensemble outlier detection and gene selection in triple-negative breast cancer data
Source: BMC Bioinformatics. 2018 May 4;19:168. doi: 10.1186/s12859-018-2149-7 (PMC5936001; doi:10.1186/s12859-018-2149-7)
Supplement: Supplementary file 1 — Ensemble outlier detection and gene selection in triple-negative breast cancer data. (XLSX 4010 kb) [file 12859_2018_2149_MOESM1_ESM.xlsx]

## Sheet: p5000_out2.5%
Ensemble outlier detection and gene selection in triple-negative breast cancer data
Marta Belchior Lopes, André Veríssimo, Eunice Carrasquinha, Sandra Casimiro, Niko Beerenwinkel, Susana Vinga
Simulated data
N	1000
p	5000
mean class 0	TNBC 0
mean class 1	TNBC 1
cov class 0	TNBC 0
cov class 1	TNBC 1
% outliers	2.5% (n=25)
id	LOGIT-EN	SPLSDA	SGPLS	RP	pvalues	qvalues	Miscl (%)
9	15	1	2	30	2.880181e-07	0.0001872809	67
367	18	2	1	36	3.745618e-07	0.0001872809	100
961	1	8	10	80	1.146239e-06	0.0003820797	100
664	5	7	4	140	2.445232e-06	0.0006113080	100
494	9	6	5	270	5.819688e-06	0.0011639376	100
117	7	5	16	560	1.490003e-05	0.0024427342	100
389	16	13	3	624	1.709914e-05	0.0024427342	100
216	17	3	14	714	2.028412e-05	0.0025355148	100
207	6	11	13	858	2.557809e-05	0.0026179960	100
873	2	19	23	874	2.617996e-05	0.0026179960	67
442	20	9	6	1080	3.398691e-05	0.0030897192	67
111	14	12	8	1344	4.402013e-05	0.0036683444	100
486	10	14	15	2100	7.389366e-05	0.0056841275	100
21	11	18	18	3564	1.342893e-04	0.0095920929	100
882	4	22	48	4224	1.621111e-04	0.0108074080	67
222	24	17	11	4488	1.733067e-04	0.0108316700	100
352	23	10	31	7130	2.866408e-04	0.0168612245	100
483	21	27	17	9639	3.953695e-04	0.0219649745	33
995	36	21	19	14364	6.007910e-04	0.0316205789	33
516	3	24	221	15912	6.680386e-04	0.0334019320	100
313	8	20	145	23200	9.833004e-04	0.0468238287	100
298	25	4	268	26800	1.137984e-03	0.0517265592	67
134	13	15	197	38415	1.631746e-03	0.0709454757	100
396	27	25	65	43875	1.861032e-03	0.0775430185	100
38	38	33	49	61446	2.587232e-03	0.0997775327	0
905	19	47	69	61617	2.594216e-03	0.0997775327	0					outliers
461	40	81	21	68040	2.855421e-03	0.1057563445	0					class 1
102	48	26	64	79872	3.331139e-03	0.1163634993	0					class 0
844	22	92	40	80960	3.374541e-03	0.1163634993	0
25	30	23	161	111090	4.555428e-03	0.1518475981	67

## Sheet: p5000_out5%
Ensemble outlier detection and gene selection in triple-negative breast cancer data
Marta Belchior Lopes, André Veríssimo, Eunice Carrasquinha, Sandra Casimiro, Niko Beerenwinkel, Susana Vinga
Simulated data
N	1000
p	5000
mean class 0	TNBC 0
mean class 1	TNBC 1
cov class 0	TNBC 0
cov class 1	TNBC 1
% outliers	5% (n=50)
id	LOGIT-EN	SPLSDA	SGPLS	RP	pvalues	qvalues	Miscl (%)
941	1	4	3	12	7.301307e-08	7.301307e-05	100
961	4	5	2	40	4.353877e-07	2.176938e-04	100
231	34	1	6	204	4.030234e-06	1.086280e-03	100
442	36	6	1	216	4.345122e-06	1.086280e-03	100
195	24	3	10	720	2.050002e-05	3.114906e-03	100
549	2	14	27	756	2.180434e-05	3.114906e-03	100
848	3	18	14	756	2.180434e-05	3.114906e-03	100
9	41	2	11	902	2.723938e-05	3.404922e-03	100
172	27	11	8	2376	8.508450e-05	9.453833e-03	100
647	7	17	26	3094	1.146600e-04	9.554998e-03	100
825	8	21	16	2688	9.786418e-05	9.554998e-03	100
871	5	28	21	2940	1.082695e-04	9.554998e-03	100
367	47	8	9	3384	1.267510e-04	9.592093e-03	100
494	33	9	12	3564	1.342893e-04	9.592093e-03	100
664	19	7	36	4788	1.860673e-04	1.162921e-02	67
923	10	35	13	4550	1.759407e-04	1.162921e-02	100
891	12	31	18	6696	2.679093e-04	1.575937e-02	100
207	25	16	19	7600	3.069586e-04	1.615572e-02	100
216	46	40	4	7360	2.965797e-04	1.615572e-02	100
372	61	27	5	8235	3.344530e-04	1.672265e-02	100
111	31	12	24	8928	3.645032e-04	1.735729e-02	100
908	6	39	43	10062	4.137457e-04	1.880662e-02	100
873	13	38	23	11362	4.702575e-04	2.044598e-02	100
888	22	19	33	13794	5.760139e-04	2.400058e-02	100
385	28	24	25	16800	7.065799e-04	2.826319e-02	100
486	39	10	49	19110	8.066892e-04	3.102651e-02	100					outliers
455	21	15	63	19845	8.384910e-04	3.105522e-02	100					class 1
192	30	22	39	25740	1.092517e-03	3.901846e-02	100					class 0
786	11	26	104	29744	1.263911e-03	4.358315e-02	100
21	26	13	111	37518	1.593906e-03	5.313021e-02	100
483	53	20	38	40280	1.710265e-03	5.344578e-02	67
516	16	33	76	40128	1.703874e-03	5.344578e-02	100
389	42	67	15	42210	1.791301e-03	5.428185e-02	100
905	17	51	52	45084	1.911564e-03	5.622246e-02	100
396	67	23	31	47771	2.023563e-03	5.781607e-02	100
844	54	36	28	54432	2.299419e-03	6.387276e-02	33
882	20	49	61	59780	2.519111e-03	6.808407e-02	67
222	50	43	30	64500	2.711725e-03	7.136120e-02	100
117	35	29	67	68005	2.854004e-03	7.317958e-02	100
378	23	37	86	73186	3.063170e-03	7.657926e-02	100
943	18	55	77	76230	3.185440e-03	7.769366e-02	100
134	40	30	80	96000	3.968938e-03	9.449852e-02	100
313	32	32	97	99328	4.099108e-03	9.532808e-02	100
784	15	58	141	122670	4.999253e-03	1.136194e-01	100
909	51	64	40	130560	5.298713e-03	1.177492e-01	0
726	9	46	338	139932	5.651462e-03	1.228579e-01	100
38	75	34	59	150450	6.043664e-03	1.285886e-01	33
692	14	42	303	178164	7.059594e-03	1.470749e-01	100
461	69	44	64	194304	7.640330e-03	1.531840e-01	33
750	88	41	54	194832	7.659200e-03	1.531840e-01	33

## Sheet: p5000_out10%
Ensemble outlier detection and gene selection in triple-negative breast cancer data
Marta Belchior Lopes, André Veríssimo, Eunice Carrasquinha, Sandra Casimiro, Niko Beerenwinkel, Susana Vinga
Simulated data
N	1000
p	5000
mean class 0	TNBC 0
mean class 1	TNBC 1
cov class 0	TNBC 0
cov class 1	TNBC 1
% outliers	10% (n=100)
id	LOGIT-EN	SPLSDA	SGPLS	RP	pvalues	qvalues	Miscl (%)
941	2	1	8	16	1.134979e-07	0.0001134979	100
558	4	4	19	304	6.791143e-06	0.0016977858	100
647	3	22	4	264	5.651524e-06	0.0016977858	100
947	5	3	12	180	3.416172e-06	0.0016977858	100
528	11	14	6	924	2.807714e-05	0.0047177375	100
814	15	31	2	930	2.830642e-05	0.0047177375	100
392	64	20	1	1280	4.156317e-05	0.0059375964	100
593	16	8	14	1792	6.156235e-05	0.0076952935	100
195	20	5	23	2300	8.199130e-05	0.0082397817	100
455	22	21	5	2310	8.239782e-05	0.0082397817	100
594	23	9	13	2691	9.798765e-05	0.0089079679	100
172	38	6	25	5700	2.250628e-04	0.0131833232	100
191	26	7	24	4368	1.682136e-04	0.0131833232	100
227	62	30	3	5580	2.199169e-04	0.0131833232	100
231	66	2	35	4620	1.789167e-04	0.0131833232	100
549	8	12	50	4800	1.865785e-04	0.0131833232	100
825	35	19	9	5985	2.372998e-04	0.0131833232	100
848	6	25	37	5550	2.186310e-04	0.0131833232	100
207	32	11	18	6336	2.523975e-04	0.0132840791	100
891	1	51	155	7905	3.201590e-04	0.0160079479	100
498	9	23	46	9522	3.902883e-04	0.0185851552	100
442	51	10	39	19890	8.404372e-04	0.0365407494	100
740	13	28	54	19656	8.303160e-04	0.0365407494	100
378	34	42	20	28560	1.213329e-03	0.0451186434	100
786	18	27	59	28674	1.218203e-03	0.0451186434	100
871	52	46	11	26312	1.117060e-03	0.0451186434	100					outliers
961	25	15	73	27375	1.162620e-03	0.0451186434	100					class 1
382	30	13	95	37050	1.574144e-03	0.0562194421	100					class 0
111	33	17	72	40392	1.714974e-03	0.0571657939	100
117	36	26	42	39312	1.669537e-03	0.0571657939	100
136	46	34	27	42228	1.792056e-03	0.0578082557	100
25	101	53	10	53530	2.262211e-03	0.0706940833	67
922	61	24	38	55632	2.348851e-03	0.0711772961	100
211	54	40	30	64800	2.723928e-03	0.0759899577	100
385	75	54	16	64800	2.723928e-03	0.0759899577	100
888	12	48	113	65088	2.735638e-03	0.0759899577	100
21	77	39	28	84084	3.498855e-03	0.0874713723	100
99	81	18	56	81648	3.401958e-03	0.0874713723	100
146	56	36	41	82656	3.442087e-03	0.0874713723	100
192	39	16	134	83616	3.480261e-03	0.0874713723	100
478	27	32	107	92448	3.829476e-03	0.0911780036	100
873	10	37	249	92130	3.816963e-03	0.0911780036	100
967	21	45	142	134190	5.435716e-03	0.1264120088	100
233	53	44	64	149248	5.999035e-03	0.1363417033	100
923	7	90	254	160020	6.397270e-03	0.1421615457	100
908	40	41	103	168920	6.723446e-03	0.1461618628	100
170	60	57	61	208620	8.149149e-03	0.1637206246	100
298	69	92	33	209484	8.179674e-03	0.1637206246	100
389	28	72	104	209664	8.186031e-03	0.1637206246	100
483	72	401	7	202104	7.918271e-03	0.1637206246	100
882	84	49	55	226380	8.772570e-03	0.1720111771	67
9	73	59	57	245499	9.434517e-03	0.1814330250	100
113	80	29	116	269120	1.023991e-02	0.1896280409	100
494	37	38	191	268546	1.022050e-02	0.1896280409	100
92	167	85	21	298095	1.121024e-02	0.2038225823	67
258	79	69	60	327060	1.216205e-02	0.2158825514	100
625	24	43	329	339528	1.256646e-02	0.2158825514	100
664	19	575	31	338675	1.253889e-02	0.2158825514	67
692	43	81	99	344817	1.273707e-02	0.2158825514	100
178	68	70	75	357000	1.312800e-02	0.2188000617	100
313	45	33	256	380160	1.386341e-02	0.2272690302	100
189	93	55	78	398970	1.445346e-02	0.2331203198	100
799	49	65	139	442715	1.580189e-02	0.2508235763	100
905	74	66	94	459096	1.629863e-02	0.2546661363	100
144	71	35	192	477120	1.684026e-02	0.2590809325	100
197	170	82	43	599420	2.038869e-02	0.3089194898	67
352	106	74	80	627520	2.117508e-02	0.3160459241	100
784	58	64	188	697856	2.310027e-02	0.3362007604	100
929	142	95	52	701480	2.319785e-02	0.3362007604	67
486	67	71	151	718307	2.364897e-02	0.3378423589	100
706	63	63	193	766017	2.491056e-02	0.3465321793	100
726	14	56	979	767536	2.495032e-02	0.3465321793	100
904	135	88	67	795960	2.568958e-02	0.3519121225	33
141	262	152	22	876128	2.772923e-02	0.3733251727	0
744	187	93	51	886941	2.799939e-02	0.3733251727	33
340	299	205	15	919425	2.880417e-02	0.3790021919	0
87	110	68	131	979880	3.027544e-02	0.3931875949	100
496	41	60	426	1047960	3.189506e-02	0.4089109896	100
607	42	168	156	1100736	3.312919e-02	0.4193568957	100
134	95	47	284	1268060	3.693186e-02	0.4616481876	100
774	29	50	913	1323850	3.816573e-02	0.4711818630	100
402	154	249	36	1380456	3.940169e-02	0.4747191721	0
659	44	73	427	1371524	3.920770e-02	0.4747191721	100
64	149	78	150	1743300	4.698762e-02	0.5533890066	67
343	70	58	430	1745800	4.703807e-02	0.5533890066	100
180	272	104	63	1782144	4.776894e-02	0.5554528100	0
335	311	134	45	1875330	4.962170e-02	0.5703643317	0
307	133	461	32	1962016	5.131903e-02	0.5831708150	67
603	76	67	396	2016432	5.237222e-02	0.5884518763	100
5	92	79	291	2114988	5.425666e-02	0.5969994102	100
516	59	87	420	2155860	5.502976e-02	0.5969994102	100
733	143	62	239	2118974	5.433227e-02	0.5969994102	67
780	132	570	29	2181960	5.552095e-02	0.5969994102	0
81	548	109	40	2389280	5.935664e-02	0.6285076525	33
131	114	278	76	2408592	5.970823e-02	0.6285076525	0
337	255	173	58	2558670	6.240929e-02	0.6500967240	0
943	50	75	832	3120000	7.207165e-02	0.7430067217	100
257	314	99	105	3264030	7.445138e-02	0.7597079908	0
145	102	84	390	3341520	7.571652e-02	0.7648133445	67
193	57	76	797	3452604	7.751232e-02	0.7751231615	100

## Sheet: p19688_out2.5%
Ensemble outlier detection and gene selection in triple-negative breast cancer data
Marta Belchior Lopes, André Veríssimo, Eunice Carrasquinha, Sandra Casimiro, Niko Beerenwinkel, Susana Vinga
Simulated data
N	1000
p	19688
mean class 0	TNBC 0
mean class 1	TNBC 1
cov class 0	TNBC 0
cov class 1	TNBC 1
% outliers	2.5% (n=25)
id	LOGIT-EN	SPLSDA	SGPLS	RP	pvalues	qvalues	Miscl (%)
664	1	2	1	2	3.609698e-09	3.609698e-06	100
367	6	3	3	54	6.650129e-07	3.325064e-04	100
976	25	1	7	175	3.291044e-06	1.097015e-03	33
298	17	4	5	340	7.851606e-06	1.642369e-03	100
873	2	11	16	352	8.211846e-06	1.642369e-03	100
882	4	10	12	480	1.223747e-05	2.039579e-03	100
313	9	8	10	720	2.050002e-05	2.928575e-03	100
389	20	26	2	1040	3.249259e-05	3.548869e-03	100
483	14	20	4	1120	3.548869e-05	3.548869e-03	100
516	3	14	23	966	2.968924e-05	3.548869e-03	100
111	8	17	11	1496	4.990945e-05	4.537223e-03	100
207	15	9	14	1890	6.546565e-05	4.676118e-03	100
486	12	24	6	1728	5.902457e-05	4.676118e-03	100
984	5	12	31	1860	6.426861e-05	4.676118e-03	100
134	10	16	20	3200	1.190712e-04	7.938082e-03	100
21	7	7	74	3626	1.368912e-04	8.555702e-03	100
352	16	13	27	5616	2.214602e-04	1.302707e-02	100
264	28	5	53	7420	2.991737e-04	1.662076e-02	33
222	21	33	28	19404	8.194131e-04	4.312701e-02	100
396	19	73	15	20805	8.799876e-04	4.399938e-02	100
216	11	18	125	24750	1.049993e-03	4.565185e-02	100
332	50	29	17	24650	1.045694e-03	4.565185e-02	33
885	24	42	24	24192	1.025999e-03	4.565185e-02	33
112	104	37	8	30784	1.308271e-03	5.451130e-02	0
494	13	19	138	34086	1.448677e-03	5.794708e-02	100
25	34	32	34	36992	1.571694e-03	6.044978e-02	67					outliers
466	31	52	35	56420	2.381268e-03	8.423018e-02	33					class 1
502	67	6	139	55878	2.358974e-03	8.423018e-02	33					class 0
915	39	15	99	57915	2.442675e-03	8.423018e-02	33
117	18	23	167	69138	2.899861e-03	9.375523e-02	100

## Sheet: p19688_out5%
Ensemble outlier detection and gene selection in triple-negative breast cancer data
Marta Belchior Lopes, André Veríssimo, Eunice Carrasquinha, Sandra Casimiro, Niko Beerenwinkel, Susana Vinga
Simulated data
N	1000
p	19688
mean class 0	TNBC 0
mean class 1	TNBC 1
cov class 0	TNBC 0
cov class 1	TNBC 1
% outliers	5% (n=50)
id	LOGIT-EN	SPLSDA	SGPLS	RP	pvalues	qvalues	Miscl (%)
664	1	1	1	1	1.000000e-09	0.000001000	100
367	25	2	4	200	3.926401e-06	0.001963201	100
21	23	3	12	828	2.445664e-05	0.003557729	100
483	26	10	2	520	1.355608e-05	0.003557729	100
647	4	12	14	672	1.878502e-05	0.003557729	100
873	3	18	13	702	1.985360e-05	0.003557729	100
888	2	14	30	840	2.490410e-05	0.003557729	100
882	11	7	25	1925	6.686449e-05	0.007631616	100
941	10	9	24	2160	7.631616e-05	0.007631616	100
943	7	19	16	2128	7.502341e-05	0.007631616	100
222	32	4	23	2944	1.084352e-04	0.009749102	100
923	18	5	35	3150	1.169892e-04	0.009749102	100
5	29	17	7	3451	1.295541e-04	0.009965702	100
516	8	28	17	3808	1.445440e-04	0.010324573	100
231	24	6	29	4176	1.600793e-04	0.010671952	100
871	14	11	42	6468	2.580822e-04	0.016130137	100
313	21	15	26	8190	3.325031e-04	0.018088674	100
352	48	8	22	8448	3.436848e-04	0.018088674	100
848	20	22	18	7920	3.208084e-04	0.018088674	100
784	6	45	34	9180	3.754396e-04	0.018771981	100
891	15	27	31	12555	5.221388e-04	0.024863753	100
726	5	24	112	13440	5.606230e-04	0.025482864	100
172	31	20	28	17360	7.308697e-04	0.031195460	100
486	41	41	11	18491	7.798865e-04	0.031195460	100
984	13	36	38	17784	7.492521e-04	0.031195460	100
389	46	185	3	25530	1.083501e-03	0.041673130	67					outliers
786	17	34	49	28322	1.203152e-03	0.044561171	100					class 1
549	12	26	100	31200	1.325997e-03	0.047357025	100					class 0
207	36	23	41	33948	1.442822e-03	0.049285640	100
692	9	47	85	35955	1.527855e-03	0.049285640	100
976	66	53	10	34980	1.486577e-03	0.049285640	0
707	78	62	8	38688	1.643253e-03	0.051351648	33
264	62	13	52	41912	1.778803e-03	0.053903134	33
298	33	146	9	43362	1.839565e-03	0.054104858	67
117	47	30	40	56400	2.380445e-03	0.068012720	100
385	22	37	89	72446	3.033377e-03	0.084260484	100
111	30	38	74	84360	3.509816e-03	0.094859889	100
396	49	43	46	96922	4.005048e-03	0.105396010	100
494	40	21	130	109200	4.482487e-03	0.113613845	100
908	19	54	108	110808	4.544554e-03	0.113613845	67
25	56	51	43	122808	5.004510e-03	0.122061228	67
867	76	89	21	142044	5.730523e-03	0.136441014	33
534	247	125	5	154375	6.189057e-03	0.143931568	0
112	121	221	6	160446	6.412940e-03	0.145748636	0
378	38	44	102	170544	6.782693e-03	0.150726504	100
216	28	31	227	197036	7.737878e-03	0.168214737	100
195	42	55	88	203280	7.960027e-03	0.168468317	67
825	16	32	404	206848	8.086479e-03	0.168468317	100
134	27	39	209	220077	8.552282e-03	0.174536370	100
502	58	147	27	230202	8.905642e-03	0.178112848	33

## Sheet: p19688_out10%
Ensemble outlier detection and gene selection in triple-negative breast cancer data
Marta Belchior Lopes, André Veríssimo, Eunice Carrasquinha, Sandra Casimiro, Niko Beerenwinkel, Susana Vinga
Simulated data
N	1000
p	19688
mean class 0	TNBC 0
mean class 1	TNBC 1
cov class 0	TNBC 0
cov class 1	TNBC 1
% outliers	10% (n=100)
id	LOGIT-EN	SPLSDA	SGPLS	RP	pvalues	qvalues	Miscl (%)
664	1	3	1	3	7.406005e-09	7.406005e-06	100
367	74	1	2	148	2.633649e-06	1.316825e-03	100
706	6	6	12	432	1.069121e-05	3.563736e-03	100
941	17	2	17	578	1.551264e-05	3.878160e-03	100
530	2	9	41	738	2.115030e-05	4.230060e-03	100
509	3	22	21	1386	4.564013e-05	7.606688e-03	100
231	69	7	4	1932	6.714455e-05	7.763340e-03	100
594	16	5	25	2000	6.987006e-05	7.763340e-03	100
647	4	13	31	1612	5.444957e-05	7.763340e-03	100
882	21	17	10	3570	1.345410e-04	1.345410e-02	100
888	5	18	59	5310	2.083539e-04	1.894126e-02	100
298	64	14	7	6272	2.496426e-04	2.080355e-02	67
850	22	24	14	7392	2.979631e-04	2.292024e-02	100
862	12	25	30	9000	3.676274e-04	2.625910e-02	100
382	96	15	8	11520	4.771282e-04	3.180855e-02	67
943	9	29	47	12267	5.096140e-04	3.185087e-02	100
873	19	27	34	17442	7.344254e-04	4.320149e-02	100
516	18	38	28	19152	8.085072e-04	4.491707e-02	100
240	60	10	37	22200	9.402014e-04	4.948429e-02	100
144	57	12	43	29412	1.249736e-03	6.181143e-02	100
258	83	23	16	30544	1.298040e-03	6.181143e-02	100
502	93	4	93	34596	1.470304e-03	6.683198e-02	33
389	88	144	3	38016	1.614920e-03	7.021392e-02	100
5	65	19	39	48165	2.039950e-03	8.499791e-02	100
799	7	58	124	50344	2.130419e-03	8.521675e-02	100
486	104	86	6	53664	2.267741e-03	8.653095e-02	100					outliers
874	14	52	76	55328	2.336336e-03	8.653095e-02	67					class 1
21	77	16	60	73920	3.092695e-03	8.780396e-02	100					class 0
172	59	36	38	80712	3.364653e-03	8.780396e-02	100
207	63	71	15	67095	2.817125e-03	8.780396e-02	100
313	54	28	55	83160	3.462134e-03	8.780396e-02	100
352	110	39	19	81510	3.396461e-03	8.780396e-02	67
483	71	41	29	84419	3.512159e-03	8.780396e-02	100
498	49	43	36	75852	3.170281e-03	8.780396e-02	100
726	8	55	144	63360	2.665312e-03	8.780396e-02	100
740	37	30	67	74370	3.110783e-03	8.780396e-02	100
784	10	69	110	75900	3.172207e-03	8.780396e-02	100
871	23	26	116	69368	2.909162e-03	8.780396e-02	100
891	13	67	92	80132	3.341516e-03	8.780396e-02	100
984	27	37	66	65934	2.770012e-03	8.780396e-02	100
264	182	21	23	87906	3.650329e-03	8.903241e-02	67
593	11	90	95	94050	3.892444e-03	9.267723e-02	100
211	122	61	13	96746	3.998158e-03	9.298042e-02	100
494	55	20	91	100100	4.129235e-03	9.384626e-02	100
111	47	42	61	120414	4.913196e-03	1.091821e-01	100
307	89	45	33	132165	5.359348e-03	1.140976e-01	100
478	86	11	143	135278	5.476687e-03	1.140976e-01	100
692	20	40	166	132800	5.383312e-03	1.140976e-01	100
20	78	46	42	150696	6.052792e-03	1.235264e-01	100
134	68	34	72	166464	6.633688e-03	1.326738e-01	100
603	32	51	111	181152	7.167690e-03	1.352394e-01	100
659	28	56	113	177184	7.024082e-03	1.352394e-01	100
814	15	137	88	180840	7.156416e-03	1.352394e-01	100
549	26	32	228	189696	7.475312e-03	1.384317e-01	100
947	41	48	109	214512	8.356911e-03	1.519438e-01	33
848	36	195	35	245700	9.441428e-03	1.685969e-01	100
146	146	109	18	286452	1.082259e-02	1.834338e-01	100
301	82	54	64	283392	1.072021e-02	1.834338e-01	100
334	396	141	5	279180	1.057895e-02	1.834338e-01	0
170	114	53	54	326268	1.213626e-02	2.022710e-01	67
908	40	124	69	342240	1.265401e-02	2.074428e-01	100
528	38	294	32	357504	1.314411e-02	2.120019e-01	67
112	208	70	27	393120	1.427063e-02	2.265179e-01	0
136	79	78	65	400530	1.450211e-02	2.265955e-01	100
607	31	57	233	411711	1.484957e-02	2.284549e-01	100
923	33	68	194	435336	1.557669e-02	2.355494e-01	67
976	113	8	489	442056	1.578181e-02	2.355494e-01	67
216	75	59	112	495600	1.739036e-02	2.524849e-01	100
343	66	35	215	496650	1.742146e-02	2.524849e-01	100
117	115	93	57	609615	2.067518e-02	2.890304e-01	100
198	136	44	103	616352	2.086375e-02	2.890304e-01	67
345	258	92	26	617136	2.088566e-02	2.890304e-01	0
825	25	64	397	635200	2.138825e-02	2.890304e-01	100
998	100	80	79	632000	2.129952e-02	2.890304e-01	33
193	92	88	85	688160	2.283842e-02	3.045123e-01	100
373	677	120	9	731160	2.399135e-02	3.115760e-01	0
625	34	103	206	721412	2.373185e-02	3.115760e-01	100
222	52	98	150	764400	2.486822e-02	3.147876e-01	100
728	56	217	62	753424	2.458003e-02	3.147876e-01	33
25	109	33	222	798534	2.575610e-02	3.219513e-01	100
90	274	31	105	891870	2.812216e-02	3.471871e-01	33
276	124	101	83	1039492	3.169536e-02	3.865288e-01	100
100	203	84	74	1261848	3.679347e-02	3.881160e-01	33
178	120	142	68	1158720	3.446521e-02	3.881160e-01	67
195	87	47	287	1173543	3.480355e-02	3.881160e-01	100
267	368	65	51	1219920	3.585401e-02	3.881160e-01	67
353	97	118	107	1224722	3.596209e-02	3.881160e-01	100
372	147	161	49	1159683	3.448723e-02	3.881160e-01	67
378	81	96	161	1251936	3.657223e-02	3.881160e-01	100
385	101	82	146	1209172	3.561163e-02	3.881160e-01	100
554	48	62	402	1196352	3.532170e-02	3.881160e-01	67
774	24	87	606	1265328	3.687102e-02	3.881160e-01	100
867	90	282	45	1142100	3.408433e-02	3.881160e-01	33
885	35	95	361	1200325	3.541165e-02	3.881160e-01	100
996	107	75	153	1227825	3.603186e-02	3.881160e-01	0
362	143	49	184	1289288	3.740323e-02	3.896170e-01	100
859	138	72	137	1361232	3.898370e-02	4.018938e-01	0
927	67	104	234	1630512	4.468721e-02	4.559919e-01	33
732	241	132	52	1654224	4.517487e-02	4.563118e-01	0
611	73	128	182	1700608	4.612253e-02	4.612253e-01	33

## Sheet: Summary
Ensemble outlier detection and gene selection in triple-negative breast cancer data
Marta Belchior Lopes, André Veríssimo, Eunice Carrasquinha, Sandra Casimiro, Niko Beerenwinkel, Susana Vinga
Simulated data - Summary
# outliers identified in the top 25,50 and 100 ranked individuals
	p=5000						p=19688
	false positives(= false negatives)						false positives(= false negatives)
# synthetic outliers	25 (2.5%)	50(5%)	100(10%)			# synthetic outliers	25 (2.5%)	50(5%)	100(10%)
LOGIT-EN	2	5	12			LOGIT-EN	4	6	26
SPLSDA	2	7	20			SPLSDA	7	10	24
SGPLS	9	19	49			SGPLS	11	19	45
RP	2	6	17			RP	5	7	22
	p=5000						p=19688
	% outliers in top ranked						% outliers in top ranked
# synthetic outliers	25 (2.5%)	50(5%)	100(10%)			# synthetic outliers	25 (2.5%)	50(5%)	100(10%)
LOGIT-EN	92	90	88			LOGIT-EN	84	88	74
SPLSDA	92	86	80			SPLSDA	72	80	76
SGPLS	64	62	51			SGPLS	56	62	55
RP	92	88	83			RP	80	86	78

## Sheet: Ranked_coefficients_by_method
Ensemble outlier detection and gene selection in triple-negative breast cancer data
Marta Belchior Lopes, André Veríssimo, Eunice Carrasquinha, Sandra Casimiro, Niko Beerenwinkel, Susana Vinga
gene code	gene name	LOGIT-EN	SPLSDA	SGPLS
ENSG00000074410	CA12	61	170	161
ENSG00000091831	ESR1	1	261	149
ENSG00000101425	BPI	107	106	85
ENSG00000102387	TAF7L	43	23	34
ENSG00000106819	ASPN	27	57	183
ENSG00000124134	KCNS1	12	7	8
ENSG00000130234	ACE2	36	1	92
ENSG00000134873	CLDN10	59	8	3
ENSG00000139515	PDX1	106	26	31
ENSG00000140451	PIF1	7	318	69
ENSG00000140511	HAPLN3	16	533	73
ENSG00000140545	MFGE8	18	783	62
ENSG00000142700	DMRTA2	85	11	13
ENSG00000150551	LYPD1	6	3	4	consistently highly ranked
ENSG00000152977	ZIC1	22	32	50
ENSG00000154127	UBASH3B	31	122	70
ENSG00000154548	SRSF12	90	117	57
ENSG00000158553	POM121L2	13	13	9
ENSG00000160282	FTCD	30	5	66
ENSG00000161395	PGAP3	2	2	25
ENSG00000163032	VSNL1	47	36	15
ENSG00000167755	KLK6	103	254	80
ENSG00000169752	NRG4	29	20	41
ENSG00000171604	CXXC5	3	127	146
ENSG00000189013	KIR2DL4	42	14	38
ENSG00000198729	PPP1R14C	15	309	98
